# Supplementary material for: Low Levels of Mouse γδ T Cell Development Persist in the Presence of Null Mutants of the LAT Adaptor
Source: Int J Mol Sci. 2025 Dec 18;26(24):12186. doi: 10.3390/ijms262412186 (PMC12734389; doi:10.3390/ijms262412186)
Supplement: Supplementary file 1 [file ijms-26-12186-s001.zip]

Archive with 1 entries (1 files):
- ijms-4015053-supplementary.pdf
